# Supplementary material for: K–8 Classroom Self-Collection Using XpressCollect Nasal Swab: A Usability and Efficacy Study
Source: Diagnostics (Basel). 2022 May 17;12(5):1245. doi: 10.3390/diagnostics12051245 (PMC9140182; doi:10.3390/diagnostics12051245)
Supplement: Supplementary file 1 [file diagnostics-12-01245-s001.zip]

Archive with 3 entries (3 files):
- Figure S1.pdf
- Figure S2.pdf
- File S1.pdf
